# Supplementary material for: Antibacterial Activity of Peptide Derivatives of Phosphinothricin against Multidrug-Resistant Klebsiella pneumoniae
Source: Molecules. 2023 Jan 27;28(3):1234. doi: 10.3390/molecules28031234 (PMC9920448; doi:10.3390/molecules28031234)
Supplement: Supplementary file 1 [file molecules-28-01234-s001.zip]

Archive with 1 entries (1 files):
- molecules-2127580-supplementary.pdf
